# Supplementary material for: An Experimental Model of Proton-Beam-Induced Radiation Dermatitis In Vivo
Source: Int J Mol Sci. 2023 Nov 15;24(22):16373. doi: 10.3390/ijms242216373 (PMC10671732; doi:10.3390/ijms242216373)
Supplement: Supplementary file 1 [file ijms-24-16373-s001.zip]

Archive with 1 entries (1 files):
- ijms-2670050-supplementary.pdf
